# Supplementary material for: The Main Structural Unit Elucidation and Immunomodulatory Activity In Vitro of a Selenium-Enriched Polysaccharide Produced by Pleurotus ostreatus
Source: Molecules. 2022 Apr 18;27(8):2591. doi: 10.3390/molecules27082591 (PMC9027278; doi:10.3390/molecules27082591)
Supplement: Supplementary file 1 [file molecules-27-02591-s001.zip]

Archive with 1 entries (1 files):
- molecules-1659390-supplementary.pdf
